# Supplementary material for: The Role of EjSVPs in Flower Initiation in Eriobotrya japonica
Source: Int J Mol Sci. 2019 Nov 26;20(23):5933. doi: 10.3390/ijms20235933 (PMC6928820; doi:10.3390/ijms20235933)
Supplement: Supplementary file 1 [file ijms-20-05933-s001.zip]

Archive with 1 entries (1 files):
- revision-2-Supplementary Materials.docx
